# Supplementary material for: Scaling of ionic conductance in a fluctuating single-layer nanoporous membrane
Source: Sci Rep. 2023 Nov 13;13:19813. doi: 10.1038/s41598-023-46962-8 (PMC10643653; doi:10.1038/s41598-023-46962-8)
Supplement: Supplementary file 1 — Supplementary Information 1. [file 41598_2023_46962_MOESM1_ESM.zip]

Archive with 28 entries (28 files):
- c_G_fixedshape_down_Amplitude4.txt
- __MACOSX/._c_G_fixedshape_down_Amplitude4.txt
- c_G_fixedshape_up_Amplitude4.txt
- __MACOSX/._c_G_fixedshape_up_Amplitude4.txt
- c_G_fixedshape1.txt
- __MACOSX/._c_G_fixedshape1.txt
- c_G_fixedshape2.txt
- __MACOSX/._c_G_fixedshape2.txt
- c_G_fixedshape3.txt
- __MACOSX/._c_G_fixedshape3.txt
- c_G_fixedshape4.txt
- __MACOSX/._c_G_fixedshape4.txt
- c_G_flexible_CuHAB.txt
- __MACOSX/._c_G_flexible_CuHAB.txt
- c_G_mode1_Amplitude4.txt
- __MACOSX/._c_G_mode1_Amplitude4.txt
- c_G_mode2_Amplitude2.txt
- __MACOSX/._c_G_mode2_Amplitude2.txt
- c_G_oscillating_w6p7THz_A0p16.txt
- __MACOSX/._c_G_oscillating_w6p7THz_A0p16.txt
- c_G_oscillating_w13p3THz_A0p08.txt
- __MACOSX/._c_G_oscillating_w13p3THz_A0p08.txt
- c_G_oscillating_w26p7THz_A0p04.txt
- __MACOSX/._c_G_oscillating_w26p7THz_A0p04.txt
- c_G_oscillating_wrinkled_w13p3THz_A0p08.txt
- __MACOSX/._c_G_oscillating_wrinkled_w13p3THz_A0p08.txt
- c_G_rigid_CuHAB.txt
- __MACOSX/._c_G_rigid_CuHAB.txt
