# Supplementary material for: Scaling of ionic conductance in a fluctuating single-layer nanoporous membrane
Source: Sci Rep. 2023 Nov 13;13:19813. doi: 10.1038/s41598-023-46962-8 (PMC10643653; doi:10.1038/s41598-023-46962-8)
Supplement: Supplementary file 1 — Supplementary Information 1. [file 41598_2023_46962_MOESM1_ESM.zip › c_G_fixedshape_down_Amplitude4.txt]

# concentration (M)	error of concentration (M)	Conductance (nS)	error of conductance (nS)
1.073963723408001975e-01	1.946884261885620249e-02	1.297000121679333096e-01	2.054282179446092343e-02
1.223276726193783248e-01	1.383205689491337487e-02	1.487735433691000086e-01	2.661196234837615027e-02
2.045512242951486037e-01	1.863858225516299913e-02	1.487735433691000086e-01	1.920026702197055735e-02
2.648073832878596323e-01	2.870879751463410387e-02	1.869206057714332958e-01	2.971229281665573388e-02
2.649331258986446502e-01	2.592599682031789324e-02	2.136235494530666634e-01	2.180286221675923133e-02
3.695101737493236005e-01	4.494374012235211047e-02	2.212529619335333320e-01	2.587259650994959068e-02
5.302899918808077206e-01	1.263637195799916305e-02	2.861029680174999590e-01	1.907353120116666439e-02
6.057300588031392374e-01	9.452273816339909485e-03	3.585823865819333101e-01	2.661196234837613986e-02
8.452304701239663487e-01	1.691239265072723777e-02	3.929147427440333185e-01	2.777148062422279268e-02
1.003135001410726312e+00	3.059331136024285441e-02	4.997265174705666779e-01	3.982670238948974456e-02
1.336248369581714224e+00	3.248545199346473955e-02	6.294265296384998765e-01	4.236442677818187674e-02
1.673987672853549658e+00	8.337351508975029968e-02	5.874647609959332550e-01	3.908910703026980543e-02
2.104230820070358110e+00	1.158385416555285374e-01	9.312651608969624295e-01	5.132383875270927348e-02
2.723968138381724469e+00	2.031824141943275319e-01	1.051428407464312320e+00	8.025770467461026958e-02
