# Supplementary material for: Scaling of ionic conductance in a fluctuating single-layer nanoporous membrane
Source: Sci Rep. 2023 Nov 13;13:19813. doi: 10.1038/s41598-023-46962-8 (PMC10643653; doi:10.1038/s41598-023-46962-8)
Supplement: Supplementary file 1 — Supplementary Information 1. [file 41598_2023_46962_MOESM1_ESM.zip › c_G_fixedshape_up_Amplitude4.txt]

# concentration (M)	error of concentration (M)	Conductance (nS)	error of conductance (nS)
6.801098510001277186e-02	6.354191789701699351e-03	8.010883104489997797e-02	-9.750536404147086209e-03
1.795897860987072381e-01	1.840957625436038733e-02	1.735691339306166536e-01	-2.039471011653791466e-02
2.325964053443596025e-01	1.854978402989704289e-02	1.935963416918416446e-01	-5.270591100556188541e-02
3.304303779739764524e-01	6.656534890761715839e-02	2.447769837483055599e-01	-3.675361627190115027e-02
5.259734125235133728e-01	2.388128968695505880e-02	2.625789462027277588e-01	-3.336384133520392536e-02
5.739036820278026196e-01	9.059605097510133043e-02	3.337867960204166096e-01	-2.039471011653791466e-02
7.907397966800338018e-01	5.532965664740141509e-02	3.738412115428665916e-01	-2.180286221675923480e-02
1.050448726635487828e+00	6.554260541546939878e-02	4.851034768830055355e-01	-4.542989665767067919e-02
1.286202172048590775e+00	1.320120618838671323e-01	5.474103454734833285e-01	-5.284664800110363408e-02
1.595535055152181414e+00	8.064055549362052211e-02	5.785637797687221973e-01	-2.640457740436398873e-02
2.019014505829586970e+00	8.783111396874089538e-02	8.767466508802943537e-01	-5.403269521173281048e-02
2.738232986675384062e+00	1.441460581232809346e-01	1.152041284550466838e+00	-6.880585268345641714e-02
