# Supplementary material for: Scaling of ionic conductance in a fluctuating single-layer nanoporous membrane
Source: Sci Rep. 2023 Nov 13;13:19813. doi: 10.1038/s41598-023-46962-8 (PMC10643653; doi:10.1038/s41598-023-46962-8)
Supplement: Supplementary file 1 — Supplementary Information 1. [file 41598_2023_46962_MOESM1_ESM.zip › c_G_fixedshape1.txt]

# concentration (M)	error of concentration (M)	Conductance (nS)	error of conductance (nS)
1.100080648122231386e-01	5.482336316399079659e-03	1.201632465673499739e-01	1.210664336607196988e-02
1.245920584778081319e-01	2.355172206617204417e-02	1.424156996353777571e-01	2.814737408838782415e-02
2.097410440145054955e-01	1.951125227473379797e-02	1.913710963850388802e-01	2.329609726175347825e-02
2.695099154279632647e-01	3.806647170244127631e-02	1.780196245442221825e-01	1.489419037947550817e-02
3.774484368457731165e-01	4.001237504669809958e-02	2.403264931346999200e-01	3.083390344549283638e-02
5.378956060239385994e-01	4.857593117856903731e-02	2.803809086571499853e-01	4.560395820198145239e-02
5.725355338703687069e-01	4.593716779631776964e-02	3.070838523387832697e-01	3.498663119208097333e-02
9.172864744145037275e-01	5.652765855763410008e-02	3.700265053026332573e-01	2.820475921235706535e-02
1.123067635187857238e+00	9.787362892840814621e-02	4.081735677049667110e-01	4.270654075949588402e-02
1.289412181860410733e+00	3.691791316247965138e-02	4.997265174705666224e-01	5.934290231547981881e-02
1.663236771556432236e+00	5.195381920317311553e-02	5.696627985415111395e-01	3.209294421665201402e-02
2.099829783409840722e+00	5.269663863628881728e-02	9.803795037399665180e-01	6.610934707751717210e-02
