# Supplementary material for: Scaling of ionic conductance in a fluctuating single-layer nanoporous membrane
Source: Sci Rep. 2023 Nov 13;13:19813. doi: 10.1038/s41598-023-46962-8 (PMC10643653; doi:10.1038/s41598-023-46962-8)
Supplement: Supplementary file 1 — Supplementary Information 1. [file 41598_2023_46962_MOESM1_ESM.zip › c_G_fixedshape2.txt]

# concentration (M)	error of concentration (M)	Conductance (nS)	error of conductance (nS)
8.302062979282340272e-02	6.796702437253904910e-03	1.038447809841296227e-01	1.038447809841296608e-02
1.156801660221701139e-01	2.293538278002791794e-02	1.174929521991866510e-01	5.904242999331279704e-03
1.582462107117940109e-01	1.855741620054995183e-02	1.388553071444933174e-01	1.478742061306752981e-02
1.607472936646453521e-01	1.413914706049323143e-02	1.691186433170110692e-01	2.453831183546355613e-02
2.435020341810354982e-01	7.510515455284179007e-03	2.492274743619111443e-01	2.354978275165511142e-02
2.877132380075612117e-01	3.783784463841924350e-02	2.314255119074888345e-01	2.978838075895101981e-02
3.395270927763731628e-01	6.717503643419021897e-02	3.382372866340221940e-01	5.836763720340307215e-02
4.229614404628049273e-01	2.662715521809186706e-02	2.358760025210944189e-01	2.000246753218666920e-02
4.570996697093664407e-01	2.700344536028043835e-02	2.447769837483055599e-01	3.985612511877756337e-02
5.696051042993217628e-01	3.352955437615200152e-02	3.293363054068110807e-01	4.955856607108505285e-02
7.513411348982494964e-01	3.909999180060144686e-02	3.960936646108944026e-01	3.610113334755376407e-02
8.332195224933859334e-01	1.112996762217047381e-01	3.560392490884443650e-01	2.814737408838781027e-02
1.105329550469211553e+00	6.871955514700114898e-02	4.628510238149776690e-01	4.287280291660692383e-02
1.149215702328313382e+00	8.931445684572524024e-02	4.940044581102165377e-01	4.764312042703820749e-02
1.343569594561710101e+00	4.968882306174576824e-02	6.631231014272276347e-01	4.697323653506891433e-02
1.624994221387539683e+00	3.591502457620025790e-02	7.133500669236332303e-01	8.193482255182425733e-02
1.881273540182140991e+00	9.799906043871026151e-02	7.254299700177054833e-01	4.160673202423555844e-02
2.133359901717239993e+00	3.168957169658807166e-02	9.651206787790334030e-01	2.361834121621474852e-02
2.791348474284075287e+00	1.222134380603503573e-01	1.214983937514316326e+00	8.033104736926786893e-02
