# Supplementary material for: Scaling of ionic conductance in a fluctuating single-layer nanoporous membrane
Source: Sci Rep. 2023 Nov 13;13:19813. doi: 10.1038/s41598-023-46962-8 (PMC10643653; doi:10.1038/s41598-023-46962-8)
Supplement: Supplementary file 1 — Supplementary Information 1. [file 41598_2023_46962_MOESM1_ESM.zip › c_G_fixedshape3.txt]

# concentration (M)	error of concentration (M)	Conductance (nS)	error of conductance (nS)
8.072565243830520654e-02	1.086728282402552211e-02	1.415256015126566402e-01	1.782420101706469473e-02
1.135355008076306960e-01	8.840417159651798445e-03	1.824701151578277669e-01	2.525432849627317136e-02
1.673078726506472269e-01	2.877318676822241891e-02	1.735691339306166536e-01	2.556612213768657063e-02
2.953947547901711324e-01	1.406904110338746440e-02	2.180740400666721923e-01	2.525432849627317483e-02
3.602073464190614915e-01	8.643057930263854660e-02	2.892818898843611541e-01	3.802500847114638483e-02
4.597480069216858256e-01	9.702552212150267197e-02	3.426877772476277229e-01	2.225245306802778669e-02
6.011977504235528347e-01	5.490939184796759381e-02	4.005441552244999870e-01	6.010634314618307217e-02
8.153711730038635253e-01	7.390145581005529152e-02	4.851034768830054245e-01	3.739471605917680380e-02
1.043439004377648471e+00	6.068139769392995320e-02	6.898260451088611411e-01	5.359100364575865999e-02
1.391653315605501762e+00	1.065435826327904012e-01	7.254299700177054833e-01	3.610113334755378489e-02
1.639884582118283474e+00	7.069565469161236126e-02	7.387814418585220144e-01	8.546796148043178665e-02
2.229039203027110005e+00	4.631899910917773588e-02	1.028063331742883335e+00	5.193934197488406929e-02
