# Supplementary material for: Scaling of ionic conductance in a fluctuating single-layer nanoporous membrane
Source: Sci Rep. 2023 Nov 13;13:19813. doi: 10.1038/s41598-023-46962-8 (PMC10643653; doi:10.1038/s41598-023-46962-8)
Supplement: Supplementary file 1 — Supplementary Information 1. [file 41598_2023_46962_MOESM1_ESM.zip › c_G_fixedshape4.txt]

# concentration (M)	error of concentration (M)	Conductance (nS)	error of conductance (nS)
1.007571277632915707e-01	1.469358618669153009e-02	1.121523634628599914e-01	1.308171733005554158e-02
1.375573478726937471e-01	4.417322610840649331e-03	1.468661902489832860e-01	2.556612213768657757e-02
2.695408082224531876e-01	1.583781016045759937e-02	1.691186433170110970e-01	2.354978275165511142e-02
3.319572447304956486e-01	8.540358026799520566e-03	2.269750212938832779e-01	2.647948415742661446e-02
4.817344983972638994e-01	3.612801381135074402e-02	3.115343429523888541e-01	1.641259842756045625e-02
5.829733112887371949e-01	5.127666798351479538e-02	3.026333617251777408e-01	3.492997264285121334e-02
7.540277845771886644e-01	1.580330552772326799e-02	4.227966082925276869e-01	2.617857115814333294e-02
1.067838143956411745e+00	1.046312349883857934e-01	4.806529862693999511e-01	4.909968057784672851e-02
1.342875164125768128e+00	1.123850307748576610e-01	4.361480801333444401e-01	5.587094228847661742e-02
1.590195755814669099e+00	4.038945584781459403e-02	6.542221202000165770e-01	4.764312042703822137e-02
2.178258271471828600e+00	1.600859705289552626e-01	9.079000851755331114e-01	6.166780689098570051e-02
