# Supplementary material for: Scaling of ionic conductance in a fluctuating single-layer nanoporous membrane
Source: Sci Rep. 2023 Nov 13;13:19813. doi: 10.1038/s41598-023-46962-8 (PMC10643653; doi:10.1038/s41598-023-46962-8)
Supplement: Supplementary file 1 — Supplementary Information 1. [file 41598_2023_46962_MOESM1_ESM.zip › c_G_flexible_CuHAB.txt]

# concentration (M)	error of concentration (M)	Conductance (nS)	error of conductance (nS)
1.052000000000000018e-01	1.600000000000000033e-02	2.520000000000000018e-01	2.800000000000000058e-02
1.292000000000000093e-01	1.859999999999999848e-02	2.220000000000000029e-01	2.400000000000000050e-02
1.905000000000000027e-01	3.749999999999999861e-02	2.839999999999999747e-01	8.000000000000000167e-03
2.026000000000000023e-01	1.490000000000000005e-02	3.479999999999999760e-01	2.599999999999999881e-02
2.343999999999999972e-01	2.340000000000000066e-02	3.739999999999999991e-01	4.599999999999999922e-02
2.923000000000000043e-01	1.679999999999999896e-02	4.600000000000000200e-01	2.000000000000000042e-02
4.037000000000000033e-01	2.139999999999999888e-02	4.640000000000000235e-01	3.400000000000000244e-02
5.218000000000000416e-01	5.480000000000000149e-02	5.200000000000000178e-01	6.600000000000000311e-02
6.208000000000000185e-01	4.610000000000000209e-02	5.879999999999999671e-01	4.800000000000000100e-02
7.704999999999999627e-01	9.529999999999999583e-02	6.720000000000000417e-01	4.200000000000000261e-02
1.092899999999999983e+00	6.619999999999999496e-02	8.880000000000000115e-01	5.999999999999999778e-02
1.655399999999999983e+00	6.740000000000000158e-02	1.227999999999999980e+00	2.599999999999999881e-02
9.594077809368119214e-02	3.109140613196449687e-02	1.922611945077599693e-01	2.588946444383530276e-02
1.373925242124015011e-01	2.648973533753798057e-02	2.470022290551082689e-01	3.676708653670081317e-02
1.345813373823931514e+00	1.191808770922884869e-01	1.085919709719755488e+00	8.900981227211110514e-02
1.851399731752286115e+00	8.356420312900815495e-02	1.602176620897999726e+00	5.340588736326671443e-02
2.285472507367953376e+00	1.219821117473129796e-01	1.700087414397321917e+00	1.465286439735986601e-01
2.754887793463058898e+00	2.085285037319123125e-01	2.171839419439510532e+00	1.311196411570545173e-01
