# Supplementary material for: Scaling of ionic conductance in a fluctuating single-layer nanoporous membrane
Source: Sci Rep. 2023 Nov 13;13:19813. doi: 10.1038/s41598-023-46962-8 (PMC10643653; doi:10.1038/s41598-023-46962-8)
Supplement: Supplementary file 1 — Supplementary Information 1. [file 41598_2023_46962_MOESM1_ESM.zip › c_G_mode1_Amplitude4.txt]

# concentration (M)	error of concentration (M)	Conductance (nS)	error of conductance (nS)
1.726066816399564330e-01	1.222431652078243523e-02	1.449588371288666744e-01	2.392442320108934678e-02
1.969039636618278299e-01	5.727744195663361793e-02	1.907353120116666578e-01	1.969905831879627603e-02
1.972329464700197654e-01	6.402143536877875386e-03	1.557671714761944270e-01	1.448974765270209450e-02
2.876060122711587841e-01	4.834326544124499525e-02	1.983647244921333264e-01	3.130229335183806055e-02
4.008642699434997181e-01	5.188571633348672274e-02	2.365117868944666690e-01	2.054282179446092690e-02
4.827776281425846250e-01	4.259581993675666534e-02	2.136235494530666634e-01	1.302970234342328004e-02
8.261101353378192957e-01	1.645045088520066465e-02	3.509529741014666415e-01	3.106898108057699892e-02
1.040318450640055126e+00	1.092990450517562079e-01	3.662117990623999786e-01	6.241058379932557659e-02
1.308957011924048564e+00	1.376359770784671421e-01	4.920971049900999539e-01	5.304133779603596027e-02
1.578920565796236186e+00	5.265472062095004346e-02	6.103529984373333717e-01	5.290398407959380489e-02
2.150758944627515490e+00	9.796529803197544239e-02	7.438677168455001265e-01	6.039616914411846671e-02
2.732323837899912178e+00	9.109750704374068586e-02	1.098635397187199825e+00	8.392353728513332611e-02
