# Supplementary material for: Scaling of ionic conductance in a fluctuating single-layer nanoporous membrane
Source: Sci Rep. 2023 Nov 13;13:19813. doi: 10.1038/s41598-023-46962-8 (PMC10643653; doi:10.1038/s41598-023-46962-8)
Supplement: Supplementary file 1 — Supplementary Information 1. [file 41598_2023_46962_MOESM1_ESM.zip › c_G_mode2_Amplitude2.txt]

# concentration (M)	error of concentration (M)	Conductance (nS)	error of conductance (nS)
6.702378984604942525e-02	1.589951219601419899e-02	1.182558934472333484e-01	1.284221483721240120e-02
1.413673741361745062e-01	2.033786817043238548e-02	1.373294246483999781e-01	2.213406389577527930e-02
2.547913664982377480e-01	3.203524884263145994e-02	1.716617808104999587e-01	1.410237960617852053e-02
3.893122911660062968e-01	3.866834698561226469e-02	2.250676681737666662e-01	1.920026702197054694e-02
5.260787234378616617e-01	1.596419607994153250e-02	2.632147305761000089e-01	2.880040053295582561e-02
5.592933742536919661e-01	9.119073191779475396e-02	2.594000243358666746e-01	2.715327802365563245e-02
7.778216451184425395e-01	2.449386328534994967e-02	3.128059116991333544e-01	4.614585876681958493e-02
9.995458759343018862e-01	6.038163359797096841e-02	4.450490613605554979e-01	6.492227070998948801e-02
1.418274534697529843e+00	5.675532507547194350e-02	4.959118112303332881e-01	5.675243658886282988e-02
1.577938760107856719e+00	7.130393356900245616e-02	6.446853545994333246e-01	5.322392469675230053e-02
2.313149772790487280e+00	1.200979754848319758e-01	7.362383043650332359e-01	2.661196234837613986e-02
2.789620328294659224e+00	6.023692040003054277e-02	9.155294976560000020e-01	6.402193953608785459e-02
