# Supplementary material for: Scaling of ionic conductance in a fluctuating single-layer nanoporous membrane
Source: Sci Rep. 2023 Nov 13;13:19813. doi: 10.1038/s41598-023-46962-8 (PMC10643653; doi:10.1038/s41598-023-46962-8)
Supplement: Supplementary file 1 — Supplementary Information 1. [file 41598_2023_46962_MOESM1_ESM.zip › c_G_oscillating_w6p7THz_A0p16.txt]

# concentration (M)	error of concentration (M)	Conductance (nS)	error of conductance (nS)
1.263423935102816753e-01	1.984626826102948299e-02	1.513166808625888704e-01	2.225245306802777975e-02
1.963759104624210883e-01	1.449676205667830946e-02	1.928545932562407694e-01	2.806907804217863289e-02
2.489184651692002148e-01	3.336337033916450534e-02	2.610954493315259528e-01	2.170168829628829274e-02
2.931941244869323837e-01	3.874507620122050189e-02	3.441712741188296398e-01	2.686727103990920254e-02
3.801373285906202715e-01	1.306582776452726302e-02	4.005441552245000425e-01	3.776366510985079000e-02
4.495225574936440038e-01	4.881640238916418878e-02	4.361480801333444401e-01	1.723667602894674716e-02
5.252626964752048488e-01	8.855334877038636976e-02	4.851034768830055355e-01	6.221142783709431023e-02
5.994989240831064548e-01	5.014820623557250667e-02	7.298804606313110677e-01	3.492997264285119946e-02
6.074955237881247694e-01	4.234118855278070498e-02	4.806529862694000066e-01	3.900214561658835177e-02
7.867285148562690456e-01	4.501470744804194485e-02	8.144397822898166162e-01	5.147969274092122072e-02
9.590645824470929171e-01	8.286658251292960964e-02	7.610338949265500474e-01	5.054785657702075274e-02
1.275251531910157832e+00	1.057793893746609287e-01	1.326246202854455714e+00	5.050865699254635660e-02
1.607043741887322685e+00	1.328905720456415307e-01	1.468661902489833082e+00	9.967509386811958250e-02
1.944525622172051937e+00	9.148378352089811538e-02	1.815800170351066667e+00	6.504419057458239728e-02
2.579055801897414568e+00	1.269055969328291011e-01	2.287552175393255283e+00	7.120784981768896182e-02
3.762048433446716800e+00	1.614964698987905733e-01	3.879556246317299895e+00	8.478608345384230915e-02
