# Supplementary material for: Scaling of ionic conductance in a fluctuating single-layer nanoporous membrane
Source: Sci Rep. 2023 Nov 13;13:19813. doi: 10.1038/s41598-023-46962-8 (PMC10643653; doi:10.1038/s41598-023-46962-8)
Supplement: Supplementary file 1 — Supplementary Information 1. [file 41598_2023_46962_MOESM1_ESM.zip › c_G_oscillating_w13p3THz_A0p08.txt]

# concentration (M)	error of concentration (M)	Conductance (nS)	error of conductance (nS)
1.136981002231241961e-01	2.591080078974300482e-02	2.343925056498925852e-01	1.461074973387646754e-02
1.746538489854724263e-01	2.620408852165244384e-02	2.848313992707555142e-01	1.780196245442221964e-02
2.292956518768084484e-01	4.056677685870987982e-02	3.693907209292611182e-01	2.525432849627316442e-02
3.161107379484450752e-01	2.781516281597015000e-02	4.673015144285832534e-01	1.143351740418588856e-02
3.679002802258851679e-01	1.538339404482361519e-02	4.361480801333444401e-01	3.354146730036920016e-02
4.173843998068631489e-01	3.984090411316491137e-02	5.385093642462722707e-01	3.739471605917681768e-02
4.596118757864776638e-01	3.279093358760958726e-02	5.652123079279055551e-01	4.542989665767067919e-02
5.008526052863748745e-01	1.906592099221627451e-02	6.586726108136221614e-01	4.858990132582597515e-02
6.555420092866287574e-01	3.950264833260812986e-02	7.699348761537611052e-01	4.383224920162940436e-02
8.868337414232900784e-01	7.341570223018326069e-02	1.072568237878938957e+00	7.078938674372847739e-02
1.150384077669525329e+00	7.784619300037844136e-02	1.183830503219077679e+00	6.492227070998950189e-02
1.332990882725046067e+00	3.072508103868373461e-02	1.366300618376905307e+00	6.334722719885133024e-02
1.657724876306315265e+00	1.244292826911493899e-01	1.704537905010927501e+00	5.314564132339939795e-02
2.251379638544853456e+00	1.217419973929618759e-01	1.942639152838824934e+00	9.527064955218794706e-02
