# Supplementary material for: Scaling of ionic conductance in a fluctuating single-layer nanoporous membrane
Source: Sci Rep. 2023 Nov 13;13:19813. doi: 10.1038/s41598-023-46962-8 (PMC10643653; doi:10.1038/s41598-023-46962-8)
Supplement: Supplementary file 1 — Supplementary Information 1. [file 41598_2023_46962_MOESM1_ESM.zip › c_G_oscillating_w26p7THz_A0p04.txt]

# concentration (M)	error of concentration (M)	Conductance (nS)	error of conductance (nS)
1.731789946400978109e-01	4.245159931973774281e-02	1.869206057714333236e-01	2.180286221675923133e-02
2.069837517480906386e-01	1.355640057215385004e-02	2.136235494530666357e-01	2.670294368163333640e-02
2.593169561053517147e-01	3.209866139541018432e-02	2.714799274299388721e-01	1.877664046872823400e-02
3.050277477943459381e-01	3.194773799637035810e-02	2.981828711115722119e-01	4.490366388439074458e-02
4.100795117327410422e-01	6.400109713213009144e-02	2.625789462027277588e-01	3.336384133520393230e-02
4.943348146530188170e-01	2.558672703330180931e-02	3.916431739972888182e-01	4.000493506437331065e-02
5.021280992188437153e-01	2.271177663492112558e-02	3.604897397020499494e-01	4.863064758147751104e-02
6.130533119147969501e-01	3.988564065507498035e-02	4.806529862693999511e-01	1.950107280829417242e-02
8.524929719208071965e-01	3.397405172199808449e-02	6.008162328367500082e-01	3.823279694963719472e-02
1.059307694944591871e+00	2.668289777720650111e-02	7.209794794040998989e-01	4.468257113842655920e-02
1.376791167251800285e+00	7.125831924675872509e-02	6.764745732680443879e-01	4.342365380769470928e-02
1.514992336917683424e+00	1.181476099694661192e-01	8.366922353578444271e-01	3.424275848622649471e-02
2.155348979716188218e+00	1.450033919899302026e-01	1.214983937514316548e+00	5.799315447502521176e-02
