# Supplementary material for: Scaling of ionic conductance in a fluctuating single-layer nanoporous membrane
Source: Sci Rep. 2023 Nov 13;13:19813. doi: 10.1038/s41598-023-46962-8 (PMC10643653; doi:10.1038/s41598-023-46962-8)
Supplement: Supplementary file 1 — Supplementary Information 1. [file 41598_2023_46962_MOESM1_ESM.zip › c_G_oscillating_wrinkled_w13p3THz_A0p08.txt]

# concentration (M)	error of concentration (M)	Conductance (nS)	error of conductance (nS)
1.517104754573204706e-01	1.485032120167794137e-02	3.649402303156555338e-01	2.640457740436397485e-02
1.540978404091946641e-01	9.658913717810092489e-03	3.248858147932054963e-01	4.383224920162939742e-02
2.587763353889242501e-01	1.386794619821640241e-02	3.631600340702133001e-01	2.875995051224529767e-02
2.752285717090123818e-01	3.794378927002773488e-02	5.563113267006943863e-01	3.264367363757277735e-02
3.386221567638258989e-01	1.212930840398898646e-02	5.020153412147065897e-01	2.136235494530667675e-02
3.940348752695818635e-01	4.451138732779228585e-02	7.298804606313110677e-01	3.879847766776587520e-02
5.336342444644341931e-01	1.635285813907121424e-02	6.355300596228732335e-01	5.498472636434047212e-02
6.311859510740769341e-01	1.195363571237042545e-02	9.034495945619277490e-01	4.595010326877337070e-02
9.009062318586229523e-01	9.680690673681487113e-02	9.835584256068278242e-01	5.224352813035142845e-02
1.150126714095125680e+00	6.319234056497438634e-02	1.415256015126566735e+00	4.136802246947220152e-02
1.384604223335156536e+00	1.140612810909407276e-01	1.704537905010927501e+00	1.135878205158755427e-01
1.653136673942774415e+00	9.651159076811124948e-02	2.060577154099371811e+00	5.533662071446816821e-02
1.981990893634837825e+00	6.019798444603361581e-02	1.864755567100727651e+00	7.659499929545368624e-02
2.187006077063525122e+00	9.486155144112960735e-02	2.616888480800066308e+00	4.661648026637235653e-02
2.866920785242791592e+00	1.195213109572886567e-01	2.887732623856632763e+00	3.243547309421062619e-01
