# Supplementary material for: Scaling of ionic conductance in a fluctuating single-layer nanoporous membrane
Source: Sci Rep. 2023 Nov 13;13:19813. doi: 10.1038/s41598-023-46962-8 (PMC10643653; doi:10.1038/s41598-023-46962-8)
Supplement: Supplementary file 1 — Supplementary Information 1. [file 41598_2023_46962_MOESM1_ESM.zip › c_G_rigid_CuHAB.txt]

# concentration (M)	error of concentration (M)	Conductance (nS)	error of conductance (nS)
1.325000000000000067e-01	2.699999999999999969e-02	8.599999999999999312e-02	1.600000000000000033e-02
2.411999999999999977e-01	4.549999999999999878e-02	1.120000000000000023e-01	1.799999999999999864e-02
4.954999999999999960e-01	2.460000000000000034e-02	2.399999999999999911e-01	0.000000000000000000e+00
6.847999999999999643e-01	8.219999999999999529e-02	2.800000000000000266e-01	3.400000000000000244e-02
1.117399999999999949e+00	5.899999999999999689e-02	3.920000000000000151e-01	5.199999999999999761e-02
1.616300000000000070e+00	4.830000000000000265e-02	6.320000000000000062e-01	2.400000000000000050e-02
2.618926709111053519e-01	3.413852308110008893e-02	1.379652090217722005e-01	1.877664046872822012e-02
3.240332117132913026e-01	5.383008331868817387e-02	1.735691339306165981e-01	1.143351740418589030e-02
3.622969066397763727e-01	7.055951809041066669e-02	1.958215869986444646e-01	3.560392490884445316e-02
4.011965625732616392e-01	4.277346049455628407e-02	2.225245306802777767e-01	5.629474817677557370e-03
5.076354171131349791e-01	1.789922151631471309e-02	2.047225682258555501e-01	2.029736010906974669e-02
6.685932594680455976e-01	1.172567099365866283e-01	2.479559056151666441e-01	2.715327802365564286e-02
7.288643622910092601e-01	4.261828907034220099e-02	3.204353241795999119e-01	3.515605896843056882e-02
1.054410300362936592e+00	5.496641434148768351e-02	4.094451364517111003e-01	4.503579854142050753e-02
1.301230555280117329e+00	6.086157583416272610e-02	4.310618051463666056e-01	3.419077883253176381e-02
1.576187502565046916e+00	9.878038813110368022e-02	4.272470989061332713e-01	4.193864283830670003e-02
1.768649417447819561e+00	1.859893024444182752e-01	6.675735920408332191e-01	8.099403837093956116e-02
2.147701013934211645e+00	1.771256690176518933e-01	7.966378198353942786e-01	8.285565761516112959e-02
2.765375395549309889e+00	2.051115408226584780e-01	9.346030288571666178e-01	5.970959727148065360e-02
